# Supplementary material for: Organism-specific depletion of highly abundant RNA species from bacterial total RNA
Source: Access Microbiol. 2020 Sep 9;2(10):acmi000159. doi: 10.1099/acmi.0.000159 (PMC7660241; doi:10.1099/acmi.0.000159)
Supplement: Supplementary material 2 [file acmi-2-159-s002.xlsx]

## Sheet: TableS1_PAO1_rRNA_23S_16S.fasta
>NC_002516.2:c6042736-6039846 23S Pseudomonas aeruginosa PAO1 chromosome, complete genome
GTCAAGTGAAGAAGCGCATACGGTGGATGCCTTGGCAGTCAGAGGCGATGAAAGACGTGGTAGCCTGCGA
AAAGCTTCGGGGAGTCGGCAAACAGACTTTGATCCGGAGATCTCTGAATGGGGGAACCCACCTAGGATAA
CCTAGGTATCTTGTACTGAATCCATAGGTGCAAGAGGCGAACCAGGGGAACTGAAACATCTAAGTACCCT
GAGGAAAAGAAATCAACCGAGATTCCCTTAGTAGTGGCGAGCGAACGGGGATTAGCCCTTAAGCTTCATT
GATTTTAGCGGAACGCTCTGGAAAGTGCGGCCATAGTGGGTGATAGCCCCGTACGCGAAAGGATCTTTGA
AGTGAAATCGAGTAGGACGGAGCACGAGAAACTTTGTCTGAACATGGGGGGACCATCCTCCAAGGCTAAA
TACTACTGACTGACCGATAGTGAACCAGTACCGTGAGGGAAAGGCGAAAAGAACCCCGGAGAGGGGAGTG
AAATAGAACCTGAAACCGTATGCGTACAAGCAGTGGGAGCCTACTTGTTAGGTGACTGCGTACCTTTTGT
ATAATGGGTCAGCGACTTATATTCAGTGGCAAGCTTAACCGTATAGGGTAGGCGTAGCGAAAGCGAGTCT
TAATAGGGCGTTTAGTCGCTGGGTATAGACCCGAAACCGGGCGATCTATCCATGAGCAGGTTGAAGGTTA
GGTAACACTGACTGGAGGACCGAACCCACTCCCGTTGAAAAGGTAGGGGATGACTTGTGGATCGGAGTGA
AAGGCTAATCAAGCTCGGAGATAGCTGGTTCTCCTCGAAAGCTATTTAGGTAGCGCCTCATGTATCACTC
TGGGGGGTAGAGCACTGTTTCGGCTAGGGGGTCATCCCGACTTACCAAACCGATGCAAACTCCGAATACC
CAGAAGTGCCGAGCATGGGAGACACACGGCGGGTGCTAACGTCCGTCGTGAAAAGGGAAACAACCCAGAC
CGCCAGCTAAGGTCCCAAAGTTGTGGTTAAGTGGTAAACGATGTGGGAAGGCTTAGACAGCTAGGAGGTT
GGCTTAGAAGCAGCCACCCTTTAAAGAAAGCGTAATAGCTCACTAGTCGAGTCGGCCTGCGCGGAAGATG
TAACGGGGCTCAAACCACACACCGAAGCTGCGGGTGTCACGTAAGTGACGCGGTAGAGGAGCGTTCTGTA
AGCCTGTGAAGGTGAGTTGAGAAGCTTGCTGGAGGTATCAGAAGTGCGAATGCTGACATGAGTAACGACA
ATGGGTGTGAAAAACACCCACGCCGAAAGACCAAGGGTTCCTGCGCAACGTTAATCGACGCAGGGTTAGT
CGGTTCCTAAGGCGAGGCTGAAAAGCGTAGTCGATGGGAAACAGGTTAATATTCCTGTACTTCTGGTTAC
TGCGATGGAGGGACGGAGAAGGCTAGGCCAGCTTGGCGTTGGTTGTCCAAGTTTAAGGTGGTAGGCTGAA
ATCTTAGGTAAATCCGGGGTTTCAAGGCCGAGAGCTGATGACGAGTCGTCTTTTAGATGACGAAGTGGTT
GATGCCATGCTTCCAAGAAAAGCTTCTAAGCTTCAGGTAACCAGGAACCGTACCCCAAACCGACACAGGT
GGTCGGGTAGAGAATACCAAGGCGCTTGAGAGAACTCGGGTGAAGGAACTAGGCAAAATGGCACCGTAAC
TTCGGGAGAAGGTGCGCCGGCTAGGGTGAAGGATTTACTCCGTAAGCTCTGGCTGGTCGAAGATACCAGG
CCGCTGCGACTGTTTATTAAAAACACAGCACTCTGCAAACACGAAAGTGGACGTATAGGGTGTGACGCCT
GCCCGGTGCCGGAAGGTTAATTGATGGGGTTAGCGCAAGCGAAGCTCTTGATCGAAGCCCCGGTAAACGG
CGGCCGTAACTATAACGGTCCTAAGGTAGCGAAATTCCTTGTCGGGTAAGTTCCGACCTGCACGAATGGC
GTAACGATGGCGGCGCTGTCTCCACCCGAGACTCAGTGAAATTGAAATCGCTGTGAAGATGCAGTGTATC
CGCGGCTAGACGGAAAGACCCCGTGAACCTTTACTGTAGCTTTGCACTGGACTTTGAGCCTGCTTGTGTA
GGATAGGTGGGAGGCTTTGAAGCGTGGACGCCAGTTCGCGTGGAGCCATCCTTGAAATACCACCCTGGCA
TGCTTGAGGTTCTAACTCTGGTCCGTAATCCGGATCGAGGACAGTGTATGGTGGGCAGTTTGACTGGGGC
GGTCTCCTCCTAAAGAGTAACGGAGGAGTACGAAGGTGCGCTCAGACCGGTCGGAAATCGGTCGCAGAGT
ATAAAGGCAAAAGCGCGCTTGACTGCGAGACAGACACGTCGAGCAGGTACGAAAGTAGGTCTTAGTGATC
CGGTGGTTCTGTATGGAAGGGCCATCGCTCAACGGATAAAAGGTACTCCGGGGATAACAGGCTGATACCG
CCCAAGAGTTCATATCGACGGCGGTGTTTGGCACCTCGATGTCGGCTCATCACATCCTGGGGCTGAAGCC
GGTCCCAAGGGTATGGCTGTTCGCCATTTAAAGTGGTACGCGAGCTGGGTTTAGAACGTCGTGAGACAGT
TCGGTCCCTATCTGCCGTGGACGTTTGAGATTTGAGAGGGGCTGCTCCTAGTACGAGAGGACCGGAGTGG
ACGAACCTCTGGTGTTCCGGTTGTCACGCCAGTGGCATTGCCGGGTAGCTATGTTCGGAAAAGATAACCG
CTGAAAGCATCTAAGCGGGAAACTTGCCTCAAGATGAGATCTCACTGGGAACTTGATTCCCCTGAAGGGC
CGTCGAAGACTACGACGTTGATAGGCTGGGTGTGTAAGCGTTGTGAGGCGTTGAGCTAACCAGTACTAAT
TGCCCGTGAGGCTTGACCATA
>NC_002516.2:c5269259-5267724 16S Pseudomonas aeruginosa PAO1 chromosome, complete genome
AACTGAAGAGTTTGATCATGGCTCAGATTGAACGCTGGCGGCAGGCCTAACACATGCAAGTCGAGCGGAT
GAAGGGAGCTTGCTCCTGGATTCAGCGGCGGACGGGTGAGTAATGCCTAGGAATCTGCCTGGTAGTGGGG
GATAACGTCCGGAAACGGGCGCTAATACCGCATACGTCCTGAGGGAGAAAGTGGGGGATCTTCGGACCTC
ACGCTATCAGATGAGCCTAGGTCGGATTAGCTAGTTGGTGGGGTAAAGGCCTACCAAGGCGACGATCCGT
AACTGGTCTGAGAGGATGATCAGTCACACTGGAACTGAGACACGGTCCAGACTCCTACGGGAGGCAGCAG
TGGGGAATATTGGACAATGGGCGAAAGCCTGATCCAGCCATGCCGCGTGTGTGAAGAAGGTCTTCGGATT
GTAAAGCACTTTAAGTTGGGAGGAAGGGCAGTAAGTTAATACCTTGCTGTTTTGACGTTACCAACAGAAT
AAGCACCGGCTAACTTCGTGCCAGCAGCCGCGGTAATACGAAGGGTGCAAGCGTTAATCGGAATTACTGG
GCGTAAAGCGCGCGTAGGTGGTTCAGCAAGTTGGATGTGAAATCCCCGGGCTCAACCTGGGAACTGCATC
CAAAACTACTGAGCTAGAGTACGGTAGAGGGTGGTGGAATTTCCTGTGTAGCGGTGAAATGCGTAGATAT
AGGAAGGAACACCAGTGGCGAAGGCGACCACCTGGACTGATACTGACACTGAGGTGCGAAAGCGTGGGGA
GCAAACAGGATTAGATACCCTGGTAGTCCACGCCGTAAACGATGTCGACTAGCCGTTGGGATCCTTGAGA
TCATAGTGGCGCAGCTAACGCGATAAGTCGACCGCCTGGGGAGTACGGCCGCAAGGTTAAAACTCAAATG
AATTGACGGGGGCCCGCACAAGCGGTGGAGCATGTGGTTTAATTCGAAGCAACGCGAAGAACCTTACCTG
GCCTTGACATGCTGAGAACTTTCCAGAGATGGATTGGTGCCTTCGGGAACTCAGACACAGGTGCTGCATG
GCTGTCGTCAGCTCGTGTCGTGAGATGTTGGGTTAAGTCCCGTAACGAGCGCAACCCTTGTCCTTAGTTA
CCAGCACCTCGGGTGGGCACTCTAAGGAGACTGCCGGTGACAAACCGGAGGAAGGTGGGGATGACGTCAA
GTCATCATGGCCCTTACGGCCAGGGCTACACACGTGCTACAATGGTCGGTACAAAGGGTTGCCAAGCCGC
GAGGTGGAGCTAATCCCATAAAACCGATCGTAGTCCGGATCGCAGTCTGCAACTCGACTGCGTGAAGTCG
GAATCGCTAGTAATCGTGAATCAGAATGTCACGGTGAATACGTTCCCGGGCCTTGTACACACCGCCCGTC
ACACCATGGGAGTGGGTTGCTCCAGAAGTAGCTAGTCTAACCGCAAGGGGGACGGTTACCACGGAGTGAT
TCATGACTGGGGTGAAGTCGTAACAAGGTAGCCGTAGGGGAACCTGCGGCTGGATCACCTCCTTAA

## Sheet: TableS2_PAO1_tmRNA_ssrA.fasta
>NC_002516.2:c901520-901872 PA0826.2 |ssrA
GGGGCCGATTAGGATTCGACGCCGGTAACAAAACTTGAGGGGCATGCCGAGCTGGTAGCAGAACTCGTAAATTCGCTGCTGCAAACTTATAGTTGCCAACGACGACAACTACGCTCTAGCTGCTTAATGCGGCTAGCAGTCGCTAGGGGATGCCTGTAAACCCGAAACGACTGTCAGATAGAACAGGATCGCCGCCAAGTTCGCTGTAGACGTAACGGCTAAAACTCATACAGCTCGCTCCAAGCACCCTGCCACTCGGGCGGCGCGGAGTTAACTCAGTAGAGCTGGCTAAGCATGTAGAACCGATAGCGGAGAGCTGGCGGACGGGGGTTCAAATCCCCCCGGCTCCACCA

## Sheet: TableS3_probe_designing.R
#### Script for designing probes by melting temperature or length for the depletion of undesired RNA fragements via RNase H treatment ####
#### by Florian Engelhardt and Juergen Tomasch ####
suppressMessages(library(Biostrings))
## loading of the REVERSE COMPLEMENT SEQUENCE of the target genes (retrieved from Pseudomonas.com)
tmRNA.revcomp <- data.frame(seqs= reverseComplement(readDNAStringSet("./rRNA_tmRNA_geneseqs/PAO1_tmRNA_ssrA.fasta")))
rRNA.revcomp <- data.frame(seqs= reverseComplement(readDNAStringSet("./rRNA_tmRNA_geneseqs/PAO1_rRNA_23S_16S.fasta")))
### ========= The probing function ========= ###
# Arguments: 1) input: gene sequences; use only data.frames with sequences as characters PLACED IN THE FIRST COLUMN
# 2) equal.melttemp: logical, decide whether the probes are supposed to be designed with equal melting temperature or length
# 3) desired.temp: integer, desired melting temperature of the probes; use only the number, e.g. 59 °C --> 59
# 4) desired.length: integer, desired length of the probes; use only the number, e.g. 50 --> 50 bp
probing.fun <- function(input, equal.melttemp, desired.temp, desired.length){
# empty data.frame for storing of the probe sets for the different genes
probes.df <- data.frame(gene.name= NULL, probe.seq= NULL, probe.length= NULL, probe.melt.temp= NULL)
# looping through the whole gene set
for(j in 1:nrow(input)){
x <- input[j, 1]
## Setting up of the Array with Probes with increasing length
# empty vector for storing of the array probes with increasing length
frags <- vector()
# counter for the next element in the storing vector
count <- 1
# starting point of the divison of the gene into the array probes
start <- 1
# loop for actual division of the gene into the array probes
for(i in start:nchar(x)){
frags[count] <- substr(x, start, i)
count <- count + 1
}
## Design of the probes with the correct melting temperature
# empty vector for storing of the probes with the desired melting temperature
probes <- vector()
# counter for the next element in the vector storing the right probes
probe.count <- 1
# starting threshold to start the while loop
threshold <- 1
# loop for picking the correct probes
while(length(threshold) > 0){
# if checkback whether probes are supposed to be designed with equal melting temperature or equal size
if(equal.melttemp == TRUE){
# calculation of the melting temperature of all array probes
melt.temp <- sapply(frags, function(l) (2*sum(stringr::str_count(l, c("A","T")))) + (4*sum(stringr::str_count(l, c("C","G"))))-7, USE.NAMES= FALSE)
# division of the array probes along a threshold of a desired probe melting temperature -> getting the indeces of the array probes with a melting point above the desired melting temperature
threshold <- which(melt.temp > desired.temp)
} else{
# calculation of length of the array probes
length.probes <- nchar(frags)
# division of the array probes along a threshold of a desired probe length -> getting the indeces of the array probes with a length above the desired length
threshold <- which(length.probes > desired.length)
}
# if checkback is necessary in the case the while loop reached the end of the gene and length(threshold) becomes 0
if(length(threshold) > 0){
# picking the array probe whose melting point is nearest to the desired melting point as the correct probe and storing its sequence in the storing vector
probes[probe.count] <- frags[-threshold][length(frags[-threshold])]
# reducing the set of array probes by the probes with a melting point beneath the desired one
frags <- frags[threshold]
# substract the sequence of the last probe from the remaining probes to get the new start point
frags <- gsub(probes[probe.count], "", frags)
# getting to the next element in the probe storing vector
probe.count <- probe.count + 1
}
}
# setting up a summary data frame for the gene
probes.df <- rbind(probes.df,
data.frame(gene.name= rep(rownames(input)[j], length(probes)), probe.seq= probes, probe.length= nchar(probes), probe.melt.temp= sapply(probes, function(l) (2*sum(stringr::str_count(l, c("A","T")))) + (4*sum(stringr::str_count(l, c("C","G"))))-7, USE.NAMES= FALSE)
)
)
}
return(probes.df)
}
### ======================================== ###
# Design of the probes
melttemp <- 147
probes.tmRNA.revcomp <- probing.fun(input= tmRNA.revcomp, equal.melttemp= TRUE, desired.temp= melttemp)
probes.rRNA.revcomp <- probing.fun(input= rRNA.revcomp, equal.melttemp= TRUE, desired.temp= melttemp)
# Merging the data.frames together
probes.final <- rbind(probes.tmRNA.revcomp, probes.rRNA.revcomp)
# Write the data.frame to a table
write.csv2(probes.final, paste("ProbeSequences_RNaseHdepletion_", "rRNA_", "tmRNA_", "MeltTemp", melttemp, ".csv", sep= ""), row.names= FALSE)

## Sheet: TableS4_probe_sequences
target gene	RNA type	probe sequence	probe length
NC_002516.2:c901520-901872	tmRNA	TGGTGGAGCCGGGGGGATTTGAACCCCCGTCCGCCAGCTCTCCGC	45
NC_002516.2:c901520-901872	tmRNA	TATCGGTTCTACATGCTTAGCCAGCTCTACTGAGTTAACTCCGCGCCGCC	50
NC_002516.2:c901520-901872	tmRNA	CGAGTGGCAGGGTGCTTGGAGCGAGCTGTATGAGTTTTAGCCGTTACGT	49
NC_002516.2:c901520-901872	tmRNA	CTACAGCGAACTTGGCGGCGATCCTGTTCTATCTGACAGTCGTTTCGGGT	50
NC_002516.2:c901520-901872	tmRNA	TTACAGGCATCCCCTAGCGACTGCTAGCCGCATTAAGCAGCTAGAGCGTA	50
NC_002516.2:c901520-901872	tmRNA	GTTGTCGTCGTTGGCAACTATAAGTTTGCAGCAGCGAATTTACGAGTTCTGCT	53
NC_002516.2:c901520-901872	tmRNA	ACCAGCTCGGCATGCCCCTCAAGTTTTGTTACCGGCGTCGAATCCTAATC	50
NC_002516.2:c6042736-6039846	23S rRNA	TATGGTCAAGCCTCACGGGCAATTAGTACTGGTTAGCTCAACGCCTCACAA	51
NC_002516.2:c6042736-6039846	23S rRNA	CGCTTACACACCCAGCCTATCAACGTCGTAGTCTTCGACGGCCCTTCAG	49
NC_002516.2:c6042736-6039846	23S rRNA	GGGAATCAAGTTCCCAGTGAGATCTCATCTTGAGGCAAGTTTCCCGCTTAGA	52
NC_002516.2:c6042736-6039846	23S rRNA	TGCTTTCAGCGGTTATCTTTTCCGAACATAGCTACCCGGCAATGCCACTGG	51
NC_002516.2:c6042736-6039846	23S rRNA	CGTGACAACCGGAACACCAGAGGTTCGTCCACTCCGGTCCTCTCGTAC	48
NC_002516.2:c6042736-6039846	23S rRNA	TAGGAGCAGCCCCTCTCAAATCTCAAACGTCCACGGCAGATAGGGACCG	49
NC_002516.2:c6042736-6039846	23S rRNA	AACTGTCTCACGACGTTCTAAACCCAGCTCGCGTACCACTTTAAATGGCGAA	52
NC_002516.2:c6042736-6039846	23S rRNA	CAGCCATACCCTTGGGACCGGCTTCAGCCCCAGGATGTGATGAGCCG	47
NC_002516.2:c6042736-6039846	23S rRNA	ACATCGAGGTGCCAAACACCGCCGTCGATATGAACTCTTGGGCGGTATCA	50
NC_002516.2:c6042736-6039846	23S rRNA	GCCTGTTATCCCCGGAGTACCTTTTATCCGTTGAGCGATGGCCCTTCCAT	50
NC_002516.2:c6042736-6039846	23S rRNA	ACAGAACCACCGGATCACTAAGACCTACTTTCGTACCTGCTCGACGTGTCT	51
NC_002516.2:c6042736-6039846	23S rRNA	GTCTCGCAGTCAAGCGCGCTTTTGCCTTTATACTCTGCGACCGATTTCCG	50
NC_002516.2:c6042736-6039846	23S rRNA	ACCGGTCTGAGCGCACCTTCGTACTCCTCCGTTACTCTTTAGGAGGAGA	49
NC_002516.2:c6042736-6039846	23S rRNA	CCGCCCCAGTCAAACTGCCCACCATACACTGTCCTCGATCCGGATTAC	48
NC_002516.2:c6042736-6039846	23S rRNA	GGACCAGAGTTAGAACCTCAAGCATGCCAGGGTGGTATTTCAAGGATGGCT	51
NC_002516.2:c6042736-6039846	23S rRNA	CCACGCGAACTGGCGTCCACGCTTCAAAGCCTCCCACCTATCCTACAC	48
NC_002516.2:c6042736-6039846	23S rRNA	AAGCAGGCTCAAAGTCCAGTGCAAAGCTACAGTAAAGGTTCACGGGGTCTTT	52
NC_002516.2:c6042736-6039846	23S rRNA	CCGTCTAGCCGCGGATACACTGCATCTTCACAGCGATTTCAATTTCACTGA	51
NC_002516.2:c6042736-6039846	23S rRNA	GTCTCGGGTGGAGACAGCGCCGCCATCGTTACGCCATTCGTGCAGGT	47
NC_002516.2:c6042736-6039846	23S rRNA	CGGAACTTACCCGACAAGGAATTTCGCTACCTTAGGACCGTTATAGTTACGG	52
NC_002516.2:c6042736-6039846	23S rRNA	CCGCCGTTTACCGGGGCTTCGATCAAGAGCTTCGCTTGCGCTAACCC	47
NC_002516.2:c6042736-6039846	23S rRNA	CATCAATTAACCTTCCGGCACCGGGCAGGCGTCACACCCTATACGTCCA	49
NC_002516.2:c6042736-6039846	23S rRNA	CTTTCGTGTTTGCAGAGTGCTGTGTTTTTAATAAACAGTCGCAGCGGCCTGG	52
NC_002516.2:c6042736-6039846	23S rRNA	TATCTTCGACCAGCCAGAGCTTACGGAGTAAATCCTTCACCCTAGCCGGC	50
NC_002516.2:c6042736-6039846	23S rRNA	GCACCTTCTCCCGAAGTTACGGTGCCATTTTGCCTAGTTCCTTCACCCGA	50
NC_002516.2:c6042736-6039846	23S rRNA	GTTCTCTCAAGCGCCTTGGTATTCTCTACCCGACCACCTGTGTCGGTTTG	50
NC_002516.2:c6042736-6039846	23S rRNA	GGGTACGGTTCCTGGTTACCTGAAGCTTAGAAGCTTTTCTTGGAAGCATGG	51
NC_002516.2:c6042736-6039846	23S rRNA	CATCAACCACTTCGTCATCTAAAAGACGACTCGTCATCAGCTCTCGGCCTT	51
NC_002516.2:c6042736-6039846	23S rRNA	GAAACCCCGGATTTACCTAAGATTTCAGCCTACCACCTTAAACTTGGACAACC	53
NC_002516.2:c6042736-6039846	23S rRNA	AACGCCAAGCTGGCCTAGCCTTCTCCGTCCCTCCATCGCAGTAACCAG	48
NC_002516.2:c6042736-6039846	23S rRNA	AAGTACAGGAATATTAACCTGTTTCCCATCGACTACGCTTTTCAGCCTCGCCT	53
NC_002516.2:c6042736-6039846	23S rRNA	TAGGAACCGACTAACCCTGCGTCGATTAACGTTGCGCAGGAACCCTTGGT	50
NC_002516.2:c6042736-6039846	23S rRNA	CTTTCGGCGTGGGTGTTTTTCACACCCATTGTCGTTACTCATGTCAGCATTC	52
NC_002516.2:c6042736-6039846	23S rRNA	GCACTTCTGATACCTCCAGCAAGCTTCTCAACTCACCTTCACAGGCTTACA	51
NC_002516.2:c6042736-6039846	23S rRNA	GAACGCTCCTCTACCGCGTCACTTACGTGACACCCGCAGCTTCGGTGT	48
NC_002516.2:c6042736-6039846	23S rRNA	GTGGTTTGAGCCCCGTTACATCTTCCGCGCAGGCCGACTCGACTAGTG	48
NC_002516.2:c6042736-6039846	23S rRNA	AGCTATTACGCTTTCTTTAAAGGGTGGCTGCTTCTAAGCCAACCTCCTAGCT	52
NC_002516.2:c6042736-6039846	23S rRNA	GTCTAAGCCTTCCCACATCGTTTACCACTTAACCACAACTTTGGGACCTTAG	52
NC_002516.2:c6042736-6039846	23S rRNA	CTGGCGGTCTGGGTTGTTTCCCTTTTCACGACGGACGTTAGCACCCGC	48
NC_002516.2:c6042736-6039846	23S rRNA	CGTGTGTCTCCCATGCTCGGCACTTCTGGGTATTCGGAGTTTGCATCGG	49
NC_002516.2:c6042736-6039846	23S rRNA	TTTGGTAAGTCGGGATGACCCCCTAGCCGAAACAGTGCTCTACCCCCCA	49
NC_002516.2:c6042736-6039846	23S rRNA	GAGTGATACATGAGGCGCTACCTAAATAGCTTTCGAGGAGAACCAGCTATCT	52
NC_002516.2:c6042736-6039846	23S rRNA	CCGAGCTTGATTAGCCTTTCACTCCGATCCACAAGTCATCCCCTACCTTTT	51
NC_002516.2:c6042736-6039846	23S rRNA	CAACGGGAGTGGGTTCGGTCCTCCAGTCAGTGTTACCTAACCTTCAACCT	50
NC_002516.2:c6042736-6039846	23S rRNA	GCTCATGGATAGATCGCCCGGTTTCGGGTCTATACCCAGCGACTAAACG	49
NC_002516.2:c6042736-6039846	23S rRNA	CCCTATTAAGACTCGCTTTCGCTACGCCTACCCTATACGGTTAAGCTTGCC	51
NC_002516.2:c6042736-6039846	23S rRNA	ACTGAATATAAGTCGCTGACCCATTATACAAAAGGTACGCAGTCACCTAACAAGT	55
NC_002516.2:c6042736-6039846	23S rRNA	AGGCTCCCACTGCTTGTACGCATACGGTTTCAGGTTCTATTTCACTCCCCT	51
NC_002516.2:c6042736-6039846	23S rRNA	CTCCGGGGTTCTTTTCGCCTTTCCCTCACGGTACTGGTTCACTATCGGT	49
NC_002516.2:c6042736-6039846	23S rRNA	CAGTCAGTAGTATTTAGCCTTGGAGGATGGTCCCCCCATGTTCAGACAAAGT	52
NC_002516.2:c6042736-6039846	23S rRNA	TTCTCGTGCTCCGTCCTACTCGATTTCACTTCAAAGATCCTTTCGCGTACG	51
NC_002516.2:c6042736-6039846	23S rRNA	GGGCTATCACCCACTATGGCCGCACTTTCCAGAGCGTTCCGCTAAAATCA	50
NC_002516.2:c6042736-6039846	23S rRNA	ATGAAGCTTAAGGGCTAATCCCCGTTCGCTCGCCACTACTAAGGGAATCTC	51
NC_002516.2:c6042736-6039846	23S rRNA	GGTTGATTTCTTTTCCTCAGGGTACTTAGATGTTTCAGTTCCCCTGGTTCGC	52
NC_002516.2:c6042736-6039846	23S rRNA	CTCTTGCACCTATGGATTCAGTACAAGATACCTAGGTTATCCTAGGTGGGTTC	53
NC_002516.2:c6042736-6039846	23S rRNA	CCCCATTCAGAGATCTCCGGATCAAAGTCTGTTTGCCGACTCCCCGAAG	49
NC_002516.2:c6042736-6039846	23S rRNA	CTTTTCGCAGGCTACCACGTCTTTCATCGCCTCTGACTGCCAAGGCATC	49
NC_002516.2:c5269259-5267724	16S rRNA	TTAAGGAGGTGATCCAGCCGCAGGTTCCCCTACGGCTACCTTGTTACGA	49
NC_002516.2:c5269259-5267724	16S rRNA	CTTCACCCCAGTCATGAATCACTCCGTGGTAACCGTCCCCCTTGCGGTT	49
NC_002516.2:c5269259-5267724	16S rRNA	AGACTAGCTACTTCTGGAGCAACCCACTCCCATGGTGTGACGGGCGGT	48
NC_002516.2:c5269259-5267724	16S rRNA	GTGTACAAGGCCCGGGAACGTATTCACCGTGACATTCTGATTCACGATTACT	52
NC_002516.2:c5269259-5267724	16S rRNA	AGCGATTCCGACTTCACGCAGTCGAGTTGCAGACTGCGATCCGGACTAC	49
NC_002516.2:c5269259-5267724	16S rRNA	GATCGGTTTTATGGGATTAGCTCCACCTCGCGGCTTGGCAACCCTTTGTA	50
NC_002516.2:c5269259-5267724	16S rRNA	CCGACCATTGTAGCACGTGTGTAGCCCTGGCCGTAAGGGCCATGATGA	48
NC_002516.2:c5269259-5267724	16S rRNA	CTTGACGTCATCCCCACCTTCCTCCGGTTTGTCACCGGCAGTCTCCTTA	49
NC_002516.2:c5269259-5267724	16S rRNA	GAGTGCCCACCCGAGGTGCTGGTAACTAAGGACAAGGGTTGCGCTCGT	48
NC_002516.2:c5269259-5267724	16S rRNA	TACGGGACTTAACCCAACATCTCACGACACGAGCTGACGACAGCCATGCA	50
NC_002516.2:c5269259-5267724	16S rRNA	GCACCTGTGTCTGAGTTCCCGAAGGCACCAATCCATCTCTGGAAAGTTCT	50
NC_002516.2:c5269259-5267724	16S rRNA	CAGCATGTCAAGGCCAGGTAAGGTTCTTCGCGTTGCTTCGAATTAAACCACA	52
NC_002516.2:c5269259-5267724	16S rRNA	TGCTCCACCGCTTGTGCGGGCCCCCGTCAATTCATTTGAGTTTTAACCTT	50
NC_002516.2:c5269259-5267724	16S rRNA	GCGGCCGTACTCCCCAGGCGGTCGACTTATCGCGTTAGCTGCGCCA	46
NC_002516.2:c5269259-5267724	16S rRNA	CTATGATCTCAAGGATCCCAACGGCTAGTCGACATCGTTTACGGCGTGGA	50
NC_002516.2:c5269259-5267724	16S rRNA	CTACCAGGGTATCTAATCCTGTTTGCTCCCCACGCTTTCGCACCTCAGTG	50
NC_002516.2:c5269259-5267724	16S rRNA	TCAGTATCAGTCCAGGTGGTCGCCTTCGCCACTGGTGTTCCTTCCTATAT	50
NC_002516.2:c5269259-5267724	16S rRNA	CTACGCATTTCACCGCTACACAGGAAATTCCACCACCCTCTACCGTACTCT	51
NC_002516.2:c5269259-5267724	16S rRNA	AGCTCAGTAGTTTTGGATGCAGTTCCCAGGTTGAGCCCGGGGATTTCACAT	51
NC_002516.2:c5269259-5267724	16S rRNA	CCAACTTGCTGAACCACCTACGCGCGCTTTACGCCCAGTAATTCCGATTAA	51
NC_002516.2:c5269259-5267724	16S rRNA	CGCTTGCACCCTTCGTATTACCGCGGCTGCTGGCACGAAGTTAGCCG	47
NC_002516.2:c5269259-5267724	16S rRNA	GTGCTTATTCTGTTGGTAACGTCAAAACAGCAAGGTATTAACTTACTGCCCTTC	54
NC_002516.2:c5269259-5267724	16S rRNA	CTCCCAACTTAAAGTGCTTTACAATCCGAAGACCTTCTTCACACACGCGGCA	52
NC_002516.2:c5269259-5267724	16S rRNA	TGGCTGGATCAGGCTTTCGCCCATTGTCCAATATTCCCCACTGCTGCCT	49
NC_002516.2:c5269259-5267724	16S rRNA	CCCGTAGGAGTCTGGACCGTGTCTCAGTTCCAGTGTGACTGATCATCCT	49
NC_002516.2:c5269259-5267724	16S rRNA	CTCAGACCAGTTACGGATCGTCGCCTTGGTAGGCCTTTACCCCACCAAC	49
NC_002516.2:c5269259-5267724	16S rRNA	TAGCTAATCCGACCTAGGCTCATCTGATAGCGTGAGGTCCGAAGATCCCC	50
NC_002516.2:c5269259-5267724	16S rRNA	CACTTTCTCCCTCAGGACGTATGCGGTATTAGCGCCCGTTTCCGGACGT	49
NC_002516.2:c5269259-5267724	16S rRNA	TATCCCCCACTACCAGGCAGATTCCTAGGCATTACTCACCCGTCCGCC	48
NC_002516.2:c5269259-5267724	16S rRNA	GCTGAATCCAGGAGCAAGCTCCCTTCATCCGCTCGACTTGCATGTGTTAG	50

## Sheet: TableS5_total_readcounts_perRNA
type	custom_stat1_rep2	custom_stat1_rep1	custom_stat2_rep2	custom_stat2_rep1	custom_expo1_rep2	custom_expo1_rep1	custom_expo2_rep2	custom_expo2_rep1	vazyme_stat1_rep2	vazyme_stat1_rep1	vazyme_stat2_rep2	vazyme_stat2_rep1	vazyme_expo1_rep2	vazyme_expo1_rep1	vazyme_expo2_rep2	vazyme_expo2_rep1
mRNA	13730837	10074893	10487476	13220240	12755252	9959215	10900213	10129744	7751960	5812163	8986494	7413782	8034163	8425920	8985322	8988512
rRNA	108757	237497	64080	881171	57370	100878	554369	67834	2059037	1076779	2286520	1456228	2524928	1937082	3131741	2818118
tRNA	17192	12639	10759	12708	13511	9982	11747	10633	31014	23802	32308	25984	22896	23986	26069	25481
tmRNA	54	121	9	570	10	11	78	24	1389462	1042797	1829006	1432175	739622	755499	804539	796020
ncRNA	127561	98241	87997	100139	67598	48346	52668	47837	679959	516203	878218	726473	437666	504259	506076	504331
libsize	13984401	10423391	10650321	14214828	12893741	10118432	11519075	10256072	11911432	8471744	14012546	11054642	11759275	11646746	13453747	13132462
